# Supplementary material for: miRNA-Dependent Regulation of AKT1 Phosphorylation
Source: Cells. 2022 Feb 26;11(5):821. doi: 10.3390/cells11050821 (PMC8909289; doi:10.3390/cells11050821)
Supplement: Supplementary file 1 [file cells-11-00821-s001.zip]

Archive with 1 entries (1 files):
- cells-1595063-supplementary.pdf
